# Supplementary material for: Septic Arthritis of the Temporomandibular Joint (SATMJ) in Adults: A Systematic Review of Case Reports and Case Series, Part I: Etiology and Epidemiology
Source: J Clin Med. 2026 Jan 15;15(2):706. doi: 10.3390/jcm15020706 (PMC12841723; doi:10.3390/jcm15020706)
Supplement: Supplementary file 1 [file jcm-15-00706-s001.zip]

Archive with 2 entries (2 files):
- PRISMA 2020 Checklist.pdf
- PRISMA_2020_abstract_checklist-completed.pdf
